# Supplementary material for: Processing and Bread-Making Quality Profile of Spanish Spelt Wheat
Source: Foods. 2023 Aug 9;12(16):2996. doi: 10.3390/foods12162996 (PMC10453461; doi:10.3390/foods12162996)
Supplement: Supplementary file 1 [file foods-12-02996-s001.zip]

Archive with 1 entries (1 files):
- foods-2520763-supplementary.pdf
